# Supplementary material for: Using a high density bin map to analyze quantitative trait locis of germination ability of maize at low temperatures
Source: Front Plant Sci. 2022 Aug 22;13:978941. doi: 10.3389/fpls.2022.978941 (PMC9441762; doi:10.3389/fpls.2022.978941)
Supplement: Supplementary file 1 [file Data_Sheet_1.zip]

Archive with 2 entries (2 files):
- Supplement Figure-0726.pdf
- Supplementary Table-0726.xlsx
